# Supplementary material for: Analysis of Transcriptional Regulatory Pathways of Photoreceptor Genes by Expression Profiling of the Otx2-Deficient Retina
Source: PLoS One. 2011 May 13;6(5):e19685. doi: 10.1371/journal.pone.0019685 (PMC3094341; doi:10.1371/journal.pone.0019685)
Supplement: Table S1 — Primers for Q-PCR analysis. (XLS) [file pone.0019685.s001.xls]

## Sheet: For paper all data
	Table S1. Primer sequences
	Primers for Q-PCR analysis
	Primer name	Sequence
	RP1-Q5	GATTGACTTAGTGGATCAAAGAGC
	RP1-Q6	TCCACCACTAGCAATGACGTGGAC
	Rpgrip1-P14	GCCTCTATCGGAGACAGAGACTCC
	Rpgrip1-P15	TGCTCCACAGGGTCCAGATCTATC
	Pikachurin-Q1	GGAAGATTACAGTGGATGACTACG
	Pikachurin-Q2	GTGTGCAGAGCGATTTCCTTCATTC
	CaBP4-P1	GATGGAGCTTCTAGAAGTGTCGCA
	CaBP4-P2	TGGGCTTATCAGCTCCACAAACTC
	NeuroD-P1	CATTCGCATCATGAGCGAGTCATG
	NeuroD-P2	TCACTGTACGCACAGTGGATTCGT
	Esrrb-P1	TACCTGAACCTGCCGATTTCCCCA
	Esrrb-P2	AGGCATAGCATACAGCTTGTCCTG
	Pax6-P1	ATGCCCAGCTTCACCATGGCAAAC
	Pax6-P2	CAGCATGCACGAGTATGAGGAGGT
	GAPDH-P1	ACTGGCATGGCCTTCCGTGTTCCTA
	GAPDH-P2	TCAGTGTAGCCCAAGATGCCCTTC
	Crx-F	CTTAAGATCAATCTGCCTGAGTCC
	Crx-R	AGAGATGGGCTGTAAGAATCTGAG
	Nrl-P1	GCTGTGCCTTTCTGGTTCTGA
	Nrl-P2	GCTCCCGCTTTATTTCGAACT
	Nr2e3-P1	TTGATGTCACCAGCAATGACC
	Nr2e3-P2	TTTTGGCCCATTTGACAGC
	Cacna1f-Q1	AACTCAAGGGCAGGACAATCAGAA
	Cacna1f-Q2	AAAGGACTGGGTTCGAAGGAGTC
	Ccdc126-Q1	GCGTCAAGCTTCGTGAGCAAATC
	Ccdc126-Q2	CTCCAGCTTCACCAAGCGCTGCAA
	Tnfsf13-Q1	ACAGACAGAGCTGCAAAGCCTAAG
	Tnfsf13-Q2	ATTTCGCCCCATCCTTCCAGGCTT
	Pitpnm1-Q1	GATGTGGCAGTGTATGCAGCACTG
	Pitpnm1-Q2	TGGGCCACATAGCCATCTGACAGGA
